# Supplementary material for: Redox-Responsive Lipidic Prodrug Nano-Delivery System Improves Antitumor Effect of Curcumin Derivative C210
Source: Pharmaceutics. 2023 May 19;15(5):1546. doi: 10.3390/pharmaceutics15051546 (PMC10220537; doi:10.3390/pharmaceutics15051546)
Supplement: Supplementary file 1 [file pharmaceutics-15-01546-s001.zip]

Archive with 1 entries (1 files):
- pharmaceutics-2368317-supplementary.pdf
